# Supplementary material for: Oat Polar Lipids Improve Cardiometabolic-Related Markers after Breakfast and a Subsequent Standardized Lunch: A Randomized Crossover Study in Healthy Young Adults
Source: Nutrients. 2021 Mar 18;13(3):988. doi: 10.3390/nu13030988 (PMC8003140; doi:10.3390/nu13030988)
Supplement: Supplementary file 1 [file nutrients-13-00988-s001.zip]

Archive with 3 entries (3 files):
- Supplementary files/CONSORT Checklist_MMH.doc
- Supplementary files/consort_flow_diagram_MMH.docx
- Supplementary files/Supplementary table_MMH.docx
